# Supplementary material for: metagene Profiles Analyses Reveal Regulatory Element’s Factor-Specific Recruitment Patterns
Source: PLoS Comput Biol. 2016 Aug 18;12(8):e1004751. doi: 10.1371/journal.pcbi.1004751 (PMC4990179; doi:10.1371/journal.pcbi.1004751)
Supplement: S1 Table — Experiment accession: unique identifier of the experiment. File accession: unique identifier of the file. Target: the name of the factor that was targeted for immunoprecipitation. Controls: the experiment accession of the recommended controls. Biosample name: the cell type. Assembly: the version of the genome used for the alignment. Href: the URL to download the file. (CSV) [file pcbi.1004751.s009.csv]

experiment_accession	file_accession	target	controls	biosample_name	assembly	href
ENCSR000BQK	ENCFF000NRS	ATF2	/experiments/ENCSR000BVP/	GM12878	hg19	/files/ENCFF000NRS/@@download/ENCFF000NRS.bam
ENCSR000BQK	ENCFF000NRT	ATF2	/experiments/ENCSR000BVP/	GM12878	hg19	/files/ENCFF000NRT/@@download/ENCFF000NRT.bam
ENCSR000BJY	ENCFF000NSA	ATF3	/experiments/ENCSR000BMS/	GM12878	hg19	/files/ENCFF000NSA/@@download/ENCFF000NSA.bam
ENCSR000BJY	ENCFF000NSD	ATF3	/experiments/ENCSR000BMS/	GM12878	hg19	/files/ENCFF000NSD/@@download/ENCFF000NSD.bam
ENCSR000BGT	ENCFF000NSJ	BATF	/experiments/ENCSR000BGH/	GM12878	hg19	/files/ENCFF000NSJ/@@download/ENCFF000NSJ.bam
ENCSR000BGT	ENCFF000NSN	BATF	/experiments/ENCSR000BGH/	GM12878	hg19	/files/ENCFF000NSN/@@download/ENCFF000NSN.bam
ENCSR000BHA	ENCFF000NSQ	BCL11A	/experiments/ENCSR000BGH/	GM12878	hg19	/files/ENCFF000NSQ/@@download/ENCFF000NSQ.bam
ENCSR000BHA	ENCFF000NSU	BCL11A	/experiments/ENCSR000BGH/	GM12878	hg19	/files/ENCFF000NSU/@@download/ENCFF000NSU.bam
ENCSR000BNQ	ENCFF000NSY	BCL3	/experiments/ENCSR000BMS/	GM12878	hg19	/files/ENCFF000NSY/@@download/ENCFF000NSY.bam
ENCSR000BNQ	ENCFF000NTA	BCL3	/experiments/ENCSR000BMS/	GM12878	hg19	/files/ENCFF000NTA/@@download/ENCFF000NTA.bam
ENCSR000BJZ	ENCFF000NTF	BCLAF1	/experiments/ENCSR000BMS/	GM12878	hg19	/files/ENCFF000NTF/@@download/ENCFF000NTF.bam
ENCSR000BJZ	ENCFF000NTG	BCLAF1	/experiments/ENCSR000BMS/	GM12878	hg19	/files/ENCFF000NTG/@@download/ENCFF000NTG.bam
ENCSR000DZJ	ENCFF000VSB	BHLHE40	/experiments/ENCSR000EAF/	GM12878	hg19	/files/ENCFF000VSB/@@download/ENCFF000VSB.bam
ENCSR000DZJ	ENCFF000VSI	BHLHE40	/experiments/ENCSR000EAF/	GM12878	hg19	/files/ENCFF000VSI/@@download/ENCFF000VSI.bam
ENCSR000DZS	ENCFF000VSJ	BRCA1	/experiments/ENCSR000EAF/	GM12878	hg19	/files/ENCFF000VSJ/@@download/ENCFF000VSJ.bam
ENCSR000DZS	ENCFF000VSK	BRCA1	/experiments/ENCSR000EAF/	GM12878	hg19	/files/ENCFF000VSK/@@download/ENCFF000VSK.bam
ENCSR000BRX	ENCFF000NTO	CEBPB	/experiments/ENCSR000BVP/	GM12878	hg19	/files/ENCFF000NTO/@@download/ENCFF000NTO.bam
ENCSR000BRX	ENCFF000NTR	CEBPB	/experiments/ENCSR000BVP/	GM12878	hg19	/files/ENCFF000NTR/@@download/ENCFF000NTR.bam
ENCSR000DZE	ENCFF000VTE	CHD1	/experiments/ENCSR000EAF/	GM12878	hg19	/files/ENCFF000VTE/@@download/ENCFF000VTE.bam
ENCSR000DZE	ENCFF000VTQ	CHD1	/experiments/ENCSR000EAF/	GM12878	hg19	/files/ENCFF000VTQ/@@download/ENCFF000VTQ.bam
ENCSR000DZR	ENCFF000VTR	CHD2	/experiments/ENCSR000EAF/	GM12878	hg19	/files/ENCFF000VTR/@@download/ENCFF000VTR.bam
ENCSR000DZR	ENCFF000VTS	CHD2	/experiments/ENCSR000EAF/	GM12878	hg19	/files/ENCFF000VTS/@@download/ENCFF000VTS.bam
ENCSR000AKJ	ENCFF000AQZ	Control	NA	GM12878	hg19	/files/ENCFF000AQZ/@@download/ENCFF000AQZ.bam
ENCSR000AKJ	ENCFF000ARA	Control	NA	GM12878	hg19	/files/ENCFF000ARA/@@download/ENCFF000ARA.bam
ENCSR000BGH	ENCFF000OCL	Control	NA	GM12878	hg19	/files/ENCFF000OCL/@@download/ENCFF000OCL.bam
ENCSR000BGH	ENCFF000OCM	Control	NA	GM12878	hg19	/files/ENCFF000OCM/@@download/ENCFF000OCM.bam
ENCSR000BGH	ENCFF000OCN	Control	NA	GM12878	hg19	/files/ENCFF000OCN/@@download/ENCFF000OCN.bam
ENCSR000BGH	ENCFF000OCQ	Control	NA	GM12878	hg19	/files/ENCFF000OCQ/@@download/ENCFF000OCQ.bam
ENCSR000BGJ	ENCFF000ODC	Control	NA	GM12878	hg19	/files/ENCFF000ODC/@@download/ENCFF000ODC.bam
ENCSR000BGJ	ENCFF000ODD	Control	NA	GM12878	hg19	/files/ENCFF000ODD/@@download/ENCFF000ODD.bam
ENCSR000BMS	ENCFF000ODH	Control	NA	GM12878	hg19	/files/ENCFF000ODH/@@download/ENCFF000ODH.bam
ENCSR000BNF	ENCFF000ODL	Control	NA	GM12878	hg19	/files/ENCFF000ODL/@@download/ENCFF000ODL.bam
ENCSR000BVP	ENCFF000ODM	Control	NA	GM12878	hg19	/files/ENCFF000ODM/@@download/ENCFF000ODM.bam
ENCSR000BVP	ENCFF000ODN	Control	NA	GM12878	hg19	/files/ENCFF000ODN/@@download/ENCFF000ODN.bam
ENCSR000BVP	ENCFF000ODR	Control	NA	GM12878	hg19	/files/ENCFF000ODR/@@download/ENCFF000ODR.bam
ENCSR000DKW	ENCFF000ROW	Control	NA	GM12878	hg19	/files/ENCFF000ROW/@@download/ENCFF000ROW.bam
ENCSR000EYX	ENCFF000VWO	Control	NA	GM12878	hg19	/files/ENCFF000VWO/@@download/ENCFF000VWO.bam
ENCSR000DRV	ENCFF001HHW	Control	NA	GM12878	hg19	/files/ENCFF001HHW/@@download/ENCFF001HHW.bam
ENCSR000BUF	ENCFF000NTW	CREB1	/experiments/ENCSR000BVP/	GM12878	hg19	/files/ENCFF000NTW/@@download/ENCFF000NTW.bam
ENCSR000BUF	ENCFF000NTZ	CREB1	/experiments/ENCSR000BVP/	GM12878	hg19	/files/ENCFF000NTZ/@@download/ENCFF000NTZ.bam
ENCSR000AKB	ENCFF000ARG	CTCF	/experiments/ENCSR000AKJ/	GM12878	hg19	/files/ENCFF000ARG/@@download/ENCFF000ARG.bam
ENCSR000AKB	ENCFF000ARI	CTCF	/experiments/ENCSR000AKJ/	GM12878	hg19	/files/ENCFF000ARI/@@download/ENCFF000ARI.bam
ENCSR000DKV	ENCFF000ROM	CTCF	/experiments/ENCSR000DKW/	GM12878	hg19	/files/ENCFF000ROM/@@download/ENCFF000ROM.bam
ENCSR000DKV	ENCFF000RON	CTCF	/experiments/ENCSR000DKW/	GM12878	hg19	/files/ENCFF000RON/@@download/ENCFF000RON.bam
ENCSR000DKV	ENCFF000ROQ	CTCF	/experiments/ENCSR000DKW/	GM12878	hg19	/files/ENCFF000ROQ/@@download/ENCFF000ROQ.bam
ENCSR000DZN	ENCFF000VUC	CTCF	/experiments/ENCSR000EYX/	GM12878	hg19	/files/ENCFF000VUC/@@download/ENCFF000VUC.bam
ENCSR000DZN	ENCFF000VUE	CTCF	/experiments/ENCSR000EYX/	GM12878	hg19	/files/ENCFF000VUE/@@download/ENCFF000VUE.bam
ENCSR000DRZ	ENCFF001HHN	CTCF	/experiments/ENCSR000DRV/	GM12878	hg19	/files/ENCFF001HHN/@@download/ENCFF001HHN.bam
ENCSR000DRZ	ENCFF001HHS	CTCF	/experiments/ENCSR000DRV/	GM12878	hg19	/files/ENCFF001HHS/@@download/ENCFF001HHS.bam
ENCSR000DYR	ENCFF000VSQ	CUX1	/experiments/ENCSR000EAF/	GM12878	hg19	/files/ENCFF000VSQ/@@download/ENCFF000VSQ.bam
ENCSR000DYR	ENCFF000VSU	CUX1	/experiments/ENCSR000EAF/	GM12878	hg19	/files/ENCFF000VSU/@@download/ENCFF000VSU.bam
ENCSR000DYY	ENCFF000VUG	E2F4	/experiments/ENCSR000EAF/	GM12878	hg19	/files/ENCFF000VUG/@@download/ENCFF000VUG.bam
ENCSR000DYY	ENCFF000VUH	E2F4	/experiments/ENCSR000EAF/	GM12878	hg19	/files/ENCFF000VUH/@@download/ENCFF000VUH.bam
ENCSR000BGU	ENCFF000NUE	EBF1	/experiments/ENCSR000BGH/	GM12878	hg19	/files/ENCFF000NUE/@@download/ENCFF000NUE.bam
ENCSR000BGU	ENCFF000NUG	EBF1	/experiments/ENCSR000BGH/	GM12878	hg19	/files/ENCFF000NUG/@@download/ENCFF000NUG.bam
ENCSR000DZQ	ENCFF000VUQ	EBF1	/experiments/ENCSR000EYX/	GM12878	hg19	/files/ENCFF000VUQ/@@download/ENCFF000VUQ.bam
ENCSR000DZQ	ENCFF000VUS	EBF1	/experiments/ENCSR000EYX/	GM12878	hg19	/files/ENCFF000VUS/@@download/ENCFF000VUS.bam
ENCSR000BRG	ENCFF000NUO	EGR1	/experiments/ENCSR000BGJ/	GM12878	hg19	/files/ENCFF000NUO/@@download/ENCFF000NUO.bam
ENCSR000BMQ	ENCFF000NUS	EGR1	/experiments/ENCSR000BMS/	GM12878	hg19	/files/ENCFF000NUS/@@download/ENCFF000NUS.bam
ENCSR000BMQ	ENCFF000NUT	EGR1	/experiments/ENCSR000BMS/	GM12878	hg19	/files/ENCFF000NUT/@@download/ENCFF000NUT.bam
ENCSR000BMB	ENCFF000NUX	ELF1	/experiments/ENCSR000BMS/	GM12878	hg19	/files/ENCFF000NUX/@@download/ENCFF000NUX.bam
ENCSR000BMB	ENCFF000NUY	ELF1	/experiments/ENCSR000BMS/	GM12878	hg19	/files/ENCFF000NUY/@@download/ENCFF000NUY.bam
ENCSR000DZB	ENCFF000VUV	ELK1	/experiments/ENCSR000EAF/	GM12878	hg19	/files/ENCFF000VUV/@@download/ENCFF000VUV.bam
ENCSR000DZB	ENCFF000VVD	ELK1	/experiments/ENCSR000EAF/	GM12878	hg19	/files/ENCFF000VVD/@@download/ENCFF000VVD.bam
ENCSR000BHB	ENCFF000NYS	EP300	/experiments/ENCSR000BGH/	GM12878	hg19	/files/ENCFF000NYS/@@download/ENCFF000NYS.bam
ENCSR000BHB	ENCFF000NYW	EP300	/experiments/ENCSR000BGH/	GM12878	hg19	/files/ENCFF000NYW/@@download/ENCFF000NYW.bam
ENCSR000DZD	ENCFF000WAJ	EP300	/experiments/ENCSR000EAF/	GM12878	hg19	/files/ENCFF000WAJ/@@download/ENCFF000WAJ.bam
ENCSR000DZD	ENCFF000WAR	EP300	/experiments/ENCSR000EAF/	GM12878	hg19	/files/ENCFF000WAR/@@download/ENCFF000WAR.bam
ENCSR000DZG	ENCFF000WAS	EP300	/experiments/ENCSR000EYX/	GM12878	hg19	/files/ENCFF000WAS/@@download/ENCFF000WAS.bam
ENCSR000DZG	ENCFF000WAT	EP300	/experiments/ENCSR000EYX/	GM12878	hg19	/files/ENCFF000WAT/@@download/ENCFF000WAT.bam
ENCSR000DYQ	ENCFF000VVE	ESRRA	/experiments/ENCSR000EAB/	GM12878	hg19	/files/ENCFF000VVE/@@download/ENCFF000VVE.bam
ENCSR000DYQ	ENCFF000VVL	ESRRA	/experiments/ENCSR000EAB/	GM12878	hg19	/files/ENCFF000VVL/@@download/ENCFF000VVL.bam
ENCSR000BKA	ENCFF000NVG	ETS1	/experiments/ENCSR000BMS/	GM12878	hg19	/files/ENCFF000NVG/@@download/ENCFF000NVG.bam
ENCSR000BKA	ENCFF000NVL	ETS1	/experiments/ENCSR000BMS/	GM12878	hg19	/files/ENCFF000NVL/@@download/ENCFF000NVL.bam
ENCSR000ARD	ENCFF000ARL	EZH2	/experiments/ENCSR000AKJ/	GM12878	hg19	/files/ENCFF000ARL/@@download/ENCFF000ARL.bam
ENCSR000ARD	ENCFF000ARN	EZH2	/experiments/ENCSR000AKJ/	GM12878	hg19	/files/ENCFF000ARN/@@download/ENCFF000ARN.bam
ENCSR000EYZ	ENCFF000VSZ	FOS	/experiments/ENCSR000EYX/	GM12878	hg19	/files/ENCFF000VSZ/@@download/ENCFF000VSZ.bam
ENCSR000EYZ	ENCFF000VTA	FOS	/experiments/ENCSR000EYX/	GM12878	hg19	/files/ENCFF000VTA/@@download/ENCFF000VTA.bam
ENCSR000EYZ	ENCFF000VTB	FOS	/experiments/ENCSR000EYX/	GM12878	hg19	/files/ENCFF000VTB/@@download/ENCFF000VTB.bam
ENCSR000BRU	ENCFF000NVR	FOXM1	/experiments/ENCSR000BVP/	GM12878	hg19	/files/ENCFF000NVR/@@download/ENCFF000NVR.bam
ENCSR000BRU	ENCFF000NVU	FOXM1	/experiments/ENCSR000BVP/	GM12878	hg19	/files/ENCFF000NVU/@@download/ENCFF000NVU.bam
ENCSR000BGC	ENCFF000NVY	GABPA	/experiments/ENCSR000BGJ/	GM12878	hg19	/files/ENCFF000NVY/@@download/ENCFF000NVY.bam
ENCSR000BGC	ENCFF000NWB	GABPA	/experiments/ENCSR000BGJ/	GM12878	hg19	/files/ENCFF000NWB/@@download/ENCFF000NWB.bam
ENCSR000AOV	ENCFF000ARR	H2AFZ	/experiments/ENCSR000AKJ/	GM12878	hg19	/files/ENCFF000ARR/@@download/ENCFF000ARR.bam
ENCSR000AOV	ENCFF000ARS	H2AFZ	/experiments/ENCSR000AKJ/	GM12878	hg19	/files/ENCFF000ARS/@@download/ENCFF000ARS.bam
ENCSR000AKC	ENCFF000ASG	H3K27ac	/experiments/ENCSR000AKJ/	GM12878	hg19	/files/ENCFF000ASG/@@download/ENCFF000ASG.bam
ENCSR000AKC	ENCFF000ASI	H3K27ac	/experiments/ENCSR000AKJ/	GM12878	hg19	/files/ENCFF000ASI/@@download/ENCFF000ASI.bam
ENCSR000AKD	ENCFF000ASK	H3K27me3	/experiments/ENCSR000AKJ/	GM12878	hg19	/files/ENCFF000ASK/@@download/ENCFF000ASK.bam
ENCSR000AKD	ENCFF000ASL	H3K27me3	/experiments/ENCSR000AKJ/	GM12878	hg19	/files/ENCFF000ASL/@@download/ENCFF000ASL.bam
ENCSR000AKD	ENCFF000ASQ	H3K27me3	/experiments/ENCSR000AKJ/	GM12878	hg19	/files/ENCFF000ASQ/@@download/ENCFF000ASQ.bam
ENCSR000DRX	ENCFF001EWW	H3K27me3	/experiments/ENCSR000DRV/	GM12878	hg19	/files/ENCFF001EWW/@@download/ENCFF001EWW.bam
ENCSR000DRX	ENCFF001EWZ	H3K27me3	/experiments/ENCSR000DRV/	GM12878	hg19	/files/ENCFF001EWZ/@@download/ENCFF001EWZ.bam
ENCSR000AKE	ENCFF000ASX	H3K36me3	/experiments/ENCSR000AKJ/	GM12878	hg19	/files/ENCFF000ASX/@@download/ENCFF000ASX.bam
ENCSR000AKE	ENCFF000ATB	H3K36me3	/experiments/ENCSR000AKJ/	GM12878	hg19	/files/ENCFF000ATB/@@download/ENCFF000ATB.bam
ENCSR000DRW	ENCFF001EXF	H3K36me3	/experiments/ENCSR000DRV/	GM12878	hg19	/files/ENCFF001EXF/@@download/ENCFF001EXF.bam
ENCSR000DRW	ENCFF001EXG	H3K36me3	/experiments/ENCSR000DRV/	GM12878	hg19	/files/ENCFF001EXG/@@download/ENCFF001EXG.bam
ENCSR000AKF	ENCFF000ARY	H3K4me1	/experiments/ENCSR000AKJ/	GM12878	hg19	/files/ENCFF000ARY/@@download/ENCFF000ARY.bam
ENCSR000AKF	ENCFF000ATE	H3K4me1	/experiments/ENCSR000AKJ/	GM12878	hg19	/files/ENCFF000ATE/@@download/ENCFF000ATE.bam
ENCSR000AKG	ENCFF000ATG	H3K4me2	/experiments/ENCSR000AKJ/	GM12878	hg19	/files/ENCFF000ATG/@@download/ENCFF000ATG.bam
ENCSR000AKG	ENCFF000ATH	H3K4me2	/experiments/ENCSR000AKJ/	GM12878	hg19	/files/ENCFF000ATH/@@download/ENCFF000ATH.bam
ENCSR000AKA	ENCFF000ASE	H3K4me3	/experiments/ENCSR000AKJ/	GM12878	hg19	/files/ENCFF000ASE/@@download/ENCFF000ASE.bam
ENCSR000AKA	ENCFF000ATS	H3K4me3	/experiments/ENCSR000AKJ/	GM12878	hg19	/files/ENCFF000ATS/@@download/ENCFF000ATS.bam
ENCSR000DRY	ENCFF001EXQ	H3K4me3	/experiments/ENCSR000DRV/	GM12878	hg19	/files/ENCFF001EXQ/@@download/ENCFF001EXQ.bam
ENCSR000DRY	ENCFF001EXR	H3K4me3	/experiments/ENCSR000DRV/	GM12878	hg19	/files/ENCFF001EXR/@@download/ENCFF001EXR.bam
ENCSR000AOW	ENCFF000ATT	H3K79me2	/experiments/ENCSR000AKJ/	GM12878	hg19	/files/ENCFF000ATT/@@download/ENCFF000ATT.bam
ENCSR000AOW	ENCFF000ATV	H3K79me2	/experiments/ENCSR000AKJ/	GM12878	hg19	/files/ENCFF000ATV/@@download/ENCFF000ATV.bam
ENCSR000AKH	ENCFF000ATY	H3K9ac	/experiments/ENCSR000AKJ/	GM12878	hg19	/files/ENCFF000ATY/@@download/ENCFF000ATY.bam
ENCSR000AKH	ENCFF000AUA	H3K9ac	/experiments/ENCSR000AKJ/	GM12878	hg19	/files/ENCFF000AUA/@@download/ENCFF000AUA.bam
ENCSR000AOX	ENCFF000AUG	H3K9me3	/experiments/ENCSR000AKJ/	GM12878	hg19	/files/ENCFF000AUG/@@download/ENCFF000AUG.bam
ENCSR000AOX	ENCFF000AUH	H3K9me3	/experiments/ENCSR000AKJ/	GM12878	hg19	/files/ENCFF000AUH/@@download/ENCFF000AUH.bam
ENCSR000AOX	ENCFF000AUJ	H3K9me3	/experiments/ENCSR000AKJ/	GM12878	hg19	/files/ENCFF000AUJ/@@download/ENCFF000AUJ.bam
ENCSR000AKI	ENCFF000AUR	H4K20me1	/experiments/ENCSR000AKJ/	GM12878	hg19	/files/ENCFF000AUR/@@download/ENCFF000AUR.bam
ENCSR000AKI	ENCFF000AUT	H4K20me1	/experiments/ENCSR000AKJ/	GM12878	hg19	/files/ENCFF000AUT/@@download/ENCFF000AUT.bam
ENCSR000EUJ	ENCFF000VVS	IKZF1	/experiments/ENCSR000EYX/	GM12878	hg19	/files/ENCFF000VVS/@@download/ENCFF000VVS.bam
ENCSR000EUJ	ENCFF000VVT	IKZF1	/experiments/ENCSR000EYX/	GM12878	hg19	/files/ENCFF000VVT/@@download/ENCFF000VVT.bam
ENCSR000DZX	ENCFF000VWS	IRF3	/experiments/ENCSR000EAF/	GM12878	hg19	/files/ENCFF000VWS/@@download/ENCFF000VWS.bam
ENCSR000DZX	ENCFF000VWU	IRF3	/experiments/ENCSR000EAF/	GM12878	hg19	/files/ENCFF000VWU/@@download/ENCFF000VWU.bam
ENCSR000BGY	ENCFF000NWF	IRF4	/experiments/ENCSR000BGH/	GM12878	hg19	/files/ENCFF000NWF/@@download/ENCFF000NWF.bam
ENCSR000BGY	ENCFF000NWK	IRF4	/experiments/ENCSR000BGH/	GM12878	hg19	/files/ENCFF000NWK/@@download/ENCFF000NWK.bam
ENCSR000DYS	ENCFF000VWX	JUND	/experiments/ENCSR000EAB/	GM12878	hg19	/files/ENCFF000VWX/@@download/ENCFF000VWX.bam
ENCSR000DYS	ENCFF000VWY	JUND	/experiments/ENCSR000EAB/	GM12878	hg19	/files/ENCFF000VWY/@@download/ENCFF000VWY.bam
ENCSR000EYV	ENCFF000VXL	JUND	/experiments/ENCSR000EYX/	GM12878	hg19	/files/ENCFF000VXL/@@download/ENCFF000VXL.bam
ENCSR000EYV	ENCFF000VXM	JUND	/experiments/ENCSR000EYX/	GM12878	hg19	/files/ENCFF000VXM/@@download/ENCFF000VXM.bam
ENCSR000DNO	ENCFF000VVM	KAT2A	/experiments/ENCSR000EYX/	GM12878	hg19	/files/ENCFF000VVM/@@download/ENCFF000VVM.bam
ENCSR000DNO	ENCFF000VVO	KAT2A	/experiments/ENCSR000EYX/	GM12878	hg19	/files/ENCFF000VVO/@@download/ENCFF000VVO.bam
ENCSR000DYV	ENCFF000VXN	MAFK	/experiments/ENCSR000EAF/	GM12878	hg19	/files/ENCFF000VXN/@@download/ENCFF000VXN.bam
ENCSR000DYV	ENCFF000VXO	MAFK	/experiments/ENCSR000EAF/	GM12878	hg19	/files/ENCFF000VXO/@@download/ENCFF000VXO.bam
ENCSR000DZF	ENCFF000VXV	MAX	/experiments/ENCSR000EAF/	GM12878	hg19	/files/ENCFF000VXV/@@download/ENCFF000VXV.bam
ENCSR000DZF	ENCFF000VXW	MAX	/experiments/ENCSR000EAF/	GM12878	hg19	/files/ENCFF000VXW/@@download/ENCFF000VXW.bam
ENCSR000DZA	ENCFF000VYJ	MAZ	/experiments/ENCSR000EAF/	GM12878	hg19	/files/ENCFF000VYJ/@@download/ENCFF000VYJ.bam
ENCSR000DZA	ENCFF000VYK	MAZ	/experiments/ENCSR000EAF/	GM12878	hg19	/files/ENCFF000VYK/@@download/ENCFF000VYK.bam
ENCSR000BKB	ENCFF000NWO	MEF2A	/experiments/ENCSR000BMS/	GM12878	hg19	/files/ENCFF000NWO/@@download/ENCFF000NWO.bam
ENCSR000BKB	ENCFF000NWR	MEF2A	/experiments/ENCSR000BMS/	GM12878	hg19	/files/ENCFF000NWR/@@download/ENCFF000NWR.bam
ENCSR000BNG	ENCFF000NWW	MEF2C	/experiments/ENCSR000BMS/	GM12878	hg19	/files/ENCFF000NWW/@@download/ENCFF000NWW.bam
ENCSR000BNG	ENCFF000NWZ	MEF2C	/experiments/ENCSR000BMS/	GM12878	hg19	/files/ENCFF000NWZ/@@download/ENCFF000NWZ.bam
ENCSR000EAF	ENCFF000VWA	mouse-IgG-control	NA	GM12878	hg19	/files/ENCFF000VWA/@@download/ENCFF000VWA.bam
ENCSR000EAF	ENCFF000VWB	mouse-IgG-control	NA	GM12878	hg19	/files/ENCFF000VWB/@@download/ENCFF000VWB.bam
ENCSR000BRH	ENCFF000NXH	MTA3	/experiments/ENCSR000BVP/	GM12878	hg19	/files/ENCFF000NXH/@@download/ENCFF000NXH.bam
ENCSR000BRH	ENCFF000NXI	MTA3	/experiments/ENCSR000BVP/	GM12878	hg19	/files/ENCFF000NXI/@@download/ENCFF000NXI.bam
ENCSR000DZI	ENCFF000VYR	MXI1	/experiments/ENCSR000EAF/	GM12878	hg19	/files/ENCFF000VYR/@@download/ENCFF000VYR.bam
ENCSR000DZI	ENCFF000VYY	MXI1	/experiments/ENCSR000EAF/	GM12878	hg19	/files/ENCFF000VYY/@@download/ENCFF000VYY.bam
ENCSR000DKU	ENCFF000ROE	MYC	/experiments/ENCSR000DKW/	GM12878	hg19	/files/ENCFF000ROE/@@download/ENCFF000ROE.bam
ENCSR000DKU	ENCFF000ROF	MYC	/experiments/ENCSR000DKW/	GM12878	hg19	/files/ENCFF000ROF/@@download/ENCFF000ROF.bam
ENCSR000BQL	ENCFF000NXM	NFATC1	/experiments/ENCSR000BVP/	GM12878	hg19	/files/ENCFF000NXM/@@download/ENCFF000NXM.bam
ENCSR000BQL	ENCFF000NXP	NFATC1	/experiments/ENCSR000BVP/	GM12878	hg19	/files/ENCFF000NXP/@@download/ENCFF000NXP.bam
ENCSR000DZY	ENCFF000VYZ	NFE2	/experiments/ENCSR000EYX/	GM12878	hg19	/files/ENCFF000VYZ/@@download/ENCFF000VYZ.bam
ENCSR000DZY	ENCFF000VZB	NFE2	/experiments/ENCSR000EYX/	GM12878	hg19	/files/ENCFF000VZB/@@download/ENCFF000VZB.bam
ENCSR000BRN	ENCFF000NXX	NFIC	/experiments/ENCSR000BVP/	GM12878	hg19	/files/ENCFF000NXX/@@download/ENCFF000NXX.bam
ENCSR000BRN	ENCFF000NXY	NFIC	/experiments/ENCSR000BVP/	GM12878	hg19	/files/ENCFF000NXY/@@download/ENCFF000NXY.bam
ENCSR000DNN	ENCFF000VZO	NFYA	/experiments/ENCSR000EAF/	GM12878	hg19	/files/ENCFF000VZO/@@download/ENCFF000VZO.bam
ENCSR000DNN	ENCFF000VZP	NFYA	/experiments/ENCSR000EAF/	GM12878	hg19	/files/ENCFF000VZP/@@download/ENCFF000VZP.bam
ENCSR000DNM	ENCFF000VZX	NFYB	/experiments/ENCSR000EAF/	GM12878	hg19	/files/ENCFF000VZX/@@download/ENCFF000VZX.bam
ENCSR000DNM	ENCFF000WAC	NFYB	/experiments/ENCSR000EAF/	GM12878	hg19	/files/ENCFF000WAC/@@download/ENCFF000WAC.bam
ENCSR000EUL	ENCFF000WFL	NR2C2	/experiments/ENCSR000EYX/	GM12878	hg19	/files/ENCFF000WFL/@@download/ENCFF000WFL.bam
ENCSR000EUL	ENCFF000WFM	NR2C2	/experiments/ENCSR000EYX/	GM12878	hg19	/files/ENCFF000WFM/@@download/ENCFF000WFM.bam
ENCSR000DZO	ENCFF000WAF	NRF1	/experiments/ENCSR000EAF/	GM12878	hg19	/files/ENCFF000WAF/@@download/ENCFF000WAF.bam
ENCSR000DZO	ENCFF000WAH	NRF1	/experiments/ENCSR000EAF/	GM12878	hg19	/files/ENCFF000WAH/@@download/ENCFF000WAH.bam
ENCSR000BHD	ENCFF000NYZ	PAX5	/experiments/ENCSR000BGH/	GM12878	hg19	/files/ENCFF000NYZ/@@download/ENCFF000NYZ.bam
ENCSR000BHD	ENCFF000NZF	PAX5	/experiments/ENCSR000BGH/	GM12878	hg19	/files/ENCFF000NZF/@@download/ENCFF000NZF.bam
ENCSR000BHJ	ENCFF000NZI	PAX5	/experiments/ENCSR000BGH/	GM12878	hg19	/files/ENCFF000NZI/@@download/ENCFF000NZI.bam
ENCSR000BHJ	ENCFF000NZL	PAX5	/experiments/ENCSR000BGH/	GM12878	hg19	/files/ENCFF000NZL/@@download/ENCFF000NZL.bam
ENCSR000BGR	ENCFF000NZP	PBX3	/experiments/ENCSR000BGH/	GM12878	hg19	/files/ENCFF000NZP/@@download/ENCFF000NZP.bam
ENCSR000BGR	ENCFF000NZR	PBX3	/experiments/ENCSR000BGH/	GM12878	hg19	/files/ENCFF000NZR/@@download/ENCFF000NZR.bam
ENCSR000BQM	ENCFF000NZY	PML	/experiments/ENCSR000BVP/	GM12878	hg19	/files/ENCFF000NZY/@@download/ENCFF000NZY.bam
ENCSR000BQM	ENCFF000OAB	PML	/experiments/ENCSR000BVP/	GM12878	hg19	/files/ENCFF000OAB/@@download/ENCFF000OAB.bam
ENCSR000BGD	ENCFF000OAO	POLR2A	/experiments/ENCSR000BGJ/	GM12878	hg19	/files/ENCFF000OAO/@@download/ENCFF000OAO.bam
ENCSR000BGD	ENCFF000OAR	POLR2A	/experiments/ENCSR000BGJ/	GM12878	hg19	/files/ENCFF000OAR/@@download/ENCFF000OAR.bam
ENCSR000DKT	ENCFF000RPA	POLR2A	/experiments/ENCSR000DKW/	GM12878	hg19	/files/ENCFF000RPA/@@download/ENCFF000RPA.bam
ENCSR000DKT	ENCFF000RPC	POLR2A	/experiments/ENCSR000DKW/	GM12878	hg19	/files/ENCFF000RPC/@@download/ENCFF000RPC.bam
ENCSR000EAD	ENCFF000WBH	POLR2A	/experiments/ENCSR000EAF/	GM12878	hg19	/files/ENCFF000WBH/@@download/ENCFF000WBH.bam
ENCSR000EAD	ENCFF000WBI	POLR2A	/experiments/ENCSR000EAF/	GM12878	hg19	/files/ENCFF000WBI/@@download/ENCFF000WBI.bam
ENCSR000EAD	ENCFF000WBJ	POLR2A	/experiments/ENCSR000EAF/	GM12878	hg19	/files/ENCFF000WBJ/@@download/ENCFF000WBJ.bam
ENCSR000EAD	ENCFF000WBK	POLR2A	/experiments/ENCSR000EAF/	GM12878	hg19	/files/ENCFF000WBK/@@download/ENCFF000WBK.bam
ENCSR000EAD	ENCFF000WBL	POLR2A	/experiments/ENCSR000EAF/	GM12878	hg19	/files/ENCFF000WBL/@@download/ENCFF000WBL.bam
ENCSR000EAD	ENCFF000WBN	POLR2A	/experiments/ENCSR000EAF/	GM12878	hg19	/files/ENCFF000WBN/@@download/ENCFF000WBN.bam
ENCSR000EAD	ENCFF000WBO	POLR2A	/experiments/ENCSR000EAF/	GM12878	hg19	/files/ENCFF000WBO/@@download/ENCFF000WBO.bam
ENCSR000EYW	ENCFF000WBY	POLR2A	/experiments/ENCSR000EYX/	GM12878	hg19	/files/ENCFF000WBY/@@download/ENCFF000WBY.bam
ENCSR000EYW	ENCFF000WCB	POLR2A	/experiments/ENCSR000EYX/	GM12878	hg19	/files/ENCFF000WCB/@@download/ENCFF000WCB.bam
ENCSR000DZK	ENCFF000WCD	POLR2AphosphoS2	/experiments/ENCSR000EAF/	GM12878	hg19	/files/ENCFF000WCD/@@download/ENCFF000WCD.bam
ENCSR000DZK	ENCFF000WCF	POLR2AphosphoS2	/experiments/ENCSR000EAF/	GM12878	hg19	/files/ENCFF000WCF/@@download/ENCFF000WCF.bam
ENCSR000BIF	ENCFF000OAG	POLR2AphosphoS5	/experiments/ENCSR000BGH/	GM12878	hg19	/files/ENCFF000OAG/@@download/ENCFF000OAG.bam
ENCSR000BIF	ENCFF000OAJ	POLR2AphosphoS5	/experiments/ENCSR000BGH/	GM12878	hg19	/files/ENCFF000OAJ/@@download/ENCFF000OAJ.bam
ENCSR000EYU	ENCFF000WCJ	POLR3G	/experiments/ENCSR000EYX/	GM12878	hg19	/files/ENCFF000WCJ/@@download/ENCFF000WCJ.bam
ENCSR000EYU	ENCFF000WCK	POLR3G	/experiments/ENCSR000EYX/	GM12878	hg19	/files/ENCFF000WCK/@@download/ENCFF000WCK.bam
ENCSR000BGP	ENCFF000OAW	POU2F2	/experiments/ENCSR000BGH/	GM12878	hg19	/files/ENCFF000OAW/@@download/ENCFF000OAW.bam
ENCSR000BGP	ENCFF000OAX	POU2F2	/experiments/ENCSR000BGH/	GM12878	hg19	/files/ENCFF000OAX/@@download/ENCFF000OAX.bam
ENCSR000BGP	ENCFF000OBC	POU2F2	/experiments/ENCSR000BGH/	GM12878	hg19	/files/ENCFF000OBC/@@download/ENCFF000OBC.bam
ENCSR000EAB	ENCFF000VWE	rabbit-IgG-control	NA	GM12878	hg19	/files/ENCFF000VWE/@@download/ENCFF000VWE.bam
ENCSR000DZH	ENCFF000VWP	rabbit-IgG-control	NA	GM12878	hg19	/files/ENCFF000VWP/@@download/ENCFF000VWP.bam
ENCSR000DZH	ENCFF000VWQ	rabbit-IgG-control	NA	GM12878	hg19	/files/ENCFF000VWQ/@@download/ENCFF000VWQ.bam
ENCSR000BMY	ENCFF000OBV	RAD21	/experiments/ENCSR000BMS/	GM12878	hg19	/files/ENCFF000OBV/@@download/ENCFF000OBV.bam
ENCSR000BMY	ENCFF000OCB	RAD21	/experiments/ENCSR000BMS/	GM12878	hg19	/files/ENCFF000OCB/@@download/ENCFF000OCB.bam
ENCSR000EAC	ENCFF000WCN	RAD21	/experiments/ENCSR000EAB/	GM12878	hg19	/files/ENCFF000WCN/@@download/ENCFF000WCN.bam
ENCSR000EAC	ENCFF000WCQ	RAD21	/experiments/ENCSR000EAB/	GM12878	hg19	/files/ENCFF000WCQ/@@download/ENCFF000WCQ.bam
ENCSR000DZC	ENCFF000VTU	RCOR1	/experiments/ENCSR000EAF/	GM12878	hg19	/files/ENCFF000VTU/@@download/ENCFF000VTU.bam
ENCSR000DZC	ENCFF000VUB	RCOR1	/experiments/ENCSR000EAF/	GM12878	hg19	/files/ENCFF000VUB/@@download/ENCFF000VUB.bam
ENCSR000EAG	ENCFF000VZF	RELA	/experiments/ENCSR000DZH/	GM12878	hg19	/files/ENCFF000VZF/@@download/ENCFF000VZF.bam
ENCSR000EAG	ENCFF000VZG	RELA	/experiments/ENCSR000DZH/	GM12878	hg19	/files/ENCFF000VZG/@@download/ENCFF000VZG.bam
ENCSR000EAG	ENCFF000VZI	RELA	/experiments/ENCSR000DZH/	GM12878	hg19	/files/ENCFF000VZI/@@download/ENCFF000VZI.bam
ENCSR000EAG	ENCFF000VZJ	RELA	/experiments/ENCSR000DZH/	GM12878	hg19	/files/ENCFF000VZJ/@@download/ENCFF000VZJ.bam
ENCSR000BQS	ENCFF000NYC	REST	/experiments/ENCSR000BNF/	GM12878	hg19	/files/ENCFF000NYC/@@download/ENCFF000NYC.bam
ENCSR000BQS	ENCFF000NYF	REST	/experiments/ENCSR000BNF/	GM12878	hg19	/files/ENCFF000NYF/@@download/ENCFF000NYF.bam
ENCSR000BGF	ENCFF000NYO	REST	/experiments/ENCSR000BGJ/	GM12878	hg19	/files/ENCFF000NYO/@@download/ENCFF000NYO.bam
ENCSR000BGF	ENCFF000NYP	REST	/experiments/ENCSR000BGJ/	GM12878	hg19	/files/ENCFF000NYP/@@download/ENCFF000NYP.bam
ENCSR000DZW	ENCFF000WCV	RFX5	/experiments/ENCSR000EAF/	GM12878	hg19	/files/ENCFF000WCV/@@download/ENCFF000WCV.bam
ENCSR000DZW	ENCFF000WCW	RFX5	/experiments/ENCSR000EAF/	GM12878	hg19	/files/ENCFF000WCW/@@download/ENCFF000WCW.bam
ENCSR000BRI	ENCFF000OCD	RUNX3	/experiments/ENCSR000BVP/	GM12878	hg19	/files/ENCFF000OCD/@@download/ENCFF000OCD.bam
ENCSR000BRI	ENCFF000OCK	RUNX3	/experiments/ENCSR000BVP/	GM12878	hg19	/files/ENCFF000OCK/@@download/ENCFF000OCK.bam
ENCSR000BJD	ENCFF000ODU	RXRA	/experiments/ENCSR000BGH/	GM12878	hg19	/files/ENCFF000ODU/@@download/ENCFF000ODU.bam
ENCSR000BJD	ENCFF000ODW	RXRA	/experiments/ENCSR000BGH/	GM12878	hg19	/files/ENCFF000ODW/@@download/ENCFF000ODW.bam
ENCSR000DYX	ENCFF000WCZ	SIN3A	/experiments/ENCSR000EAF/	GM12878	hg19	/files/ENCFF000WCZ/@@download/ENCFF000WCZ.bam
ENCSR000DYX	ENCFF000WDA	SIN3A	/experiments/ENCSR000EAF/	GM12878	hg19	/files/ENCFF000WDA/@@download/ENCFF000WDA.bam
ENCSR000BJE	ENCFF000OED	SIX5	/experiments/ENCSR000BGH/	GM12878	hg19	/files/ENCFF000OED/@@download/ENCFF000OED.bam
ENCSR000BJE	ENCFF000OEF	SIX5	/experiments/ENCSR000BGH/	GM12878	hg19	/files/ENCFF000OEF/@@download/ENCFF000OEF.bam
ENCSR000DZP	ENCFF000WDH	SMC3	/experiments/ENCSR000EAF/	GM12878	hg19	/files/ENCFF000WDH/@@download/ENCFF000WDH.bam
ENCSR000DZP	ENCFF000WDN	SMC3	/experiments/ENCSR000EAF/	GM12878	hg19	/files/ENCFF000WDN/@@download/ENCFF000WDN.bam
ENCSR000BHK	ENCFF000OEL	SP1	/experiments/ENCSR000BGH/	GM12878	hg19	/files/ENCFF000OEL/@@download/ENCFF000OEL.bam
ENCSR000BHK	ENCFF000OEO	SP1	/experiments/ENCSR000BGH/	GM12878	hg19	/files/ENCFF000OEO/@@download/ENCFF000OEO.bam
ENCSR000BGQ	ENCFF000OBI	SPI1	/experiments/ENCSR000BGH/	GM12878	hg19	/files/ENCFF000OBI/@@download/ENCFF000OBI.bam
ENCSR000BGQ	ENCFF000OBJ	SPI1	/experiments/ENCSR000BGH/	GM12878	hg19	/files/ENCFF000OBJ/@@download/ENCFF000OBJ.bam
ENCSR000BGQ	ENCFF000OBO	SPI1	/experiments/ENCSR000BGH/	GM12878	hg19	/files/ENCFF000OBO/@@download/ENCFF000OBO.bam
ENCSR000DYU	ENCFF000WDT	SREBF1	/experiments/ENCSR000EAB/	GM12878	hg19	/files/ENCFF000WDT/@@download/ENCFF000WDT.bam
ENCSR000DYU	ENCFF000WDU	SREBF1	/experiments/ENCSR000EAB/	GM12878	hg19	/files/ENCFF000WDU/@@download/ENCFF000WDU.bam
ENCSR000DYT	ENCFF000WED	SREBF2	/experiments/ENCSR000EAB/	GM12878	hg19	/files/ENCFF000WED/@@download/ENCFF000WED.bam
ENCSR000DYT	ENCFF000WEK	SREBF2	/experiments/ENCSR000EAB/	GM12878	hg19	/files/ENCFF000WEK/@@download/ENCFF000WEK.bam
ENCSR000BGE	ENCFF000OEY	SRF	/experiments/ENCSR000BGJ/	GM12878	hg19	/files/ENCFF000OEY/@@download/ENCFF000OEY.bam
ENCSR000BGE	ENCFF000OEZ	SRF	/experiments/ENCSR000BGJ/	GM12878	hg19	/files/ENCFF000OEZ/@@download/ENCFF000OEZ.bam
ENCSR000BMI	ENCFF000OFD	SRF	/experiments/ENCSR000BMS/	GM12878	hg19	/files/ENCFF000OFD/@@download/ENCFF000OFD.bam
ENCSR000BMI	ENCFF000OFG	SRF	/experiments/ENCSR000BMS/	GM12878	hg19	/files/ENCFF000OFG/@@download/ENCFF000OFG.bam
ENCSR000DZM	ENCFF000WEL	STAT1	/experiments/ENCSR000EYX/	GM12878	hg19	/files/ENCFF000WEL/@@download/ENCFF000WEL.bam
ENCSR000DZM	ENCFF000WEN	STAT1	/experiments/ENCSR000EYX/	GM12878	hg19	/files/ENCFF000WEN/@@download/ENCFF000WEN.bam
ENCSR000DZV	ENCFF000WER	STAT3	/experiments/ENCSR000EAF/	GM12878	hg19	/files/ENCFF000WER/@@download/ENCFF000WER.bam
ENCSR000DZV	ENCFF000WES	STAT3	/experiments/ENCSR000EAF/	GM12878	hg19	/files/ENCFF000WES/@@download/ENCFF000WES.bam
ENCSR000BQZ	ENCFF000OFP	STAT5A	/experiments/ENCSR000BVP/	GM12878	hg19	/files/ENCFF000OFP/@@download/ENCFF000OFP.bam
ENCSR000BQZ	ENCFF000OFQ	STAT5A	/experiments/ENCSR000BVP/	GM12878	hg19	/files/ENCFF000OFQ/@@download/ENCFF000OFQ.bam
ENCSR000DNP	ENCFF000WDP	SUPT20H	/experiments/ENCSR000EYX/	GM12878	hg19	/files/ENCFF000WDP/@@download/ENCFF000WDP.bam
ENCSR000DNP	ENCFF000WDR	SUPT20H	/experiments/ENCSR000EYX/	GM12878	hg19	/files/ENCFF000WDR/@@download/ENCFF000WDR.bam
ENCSR000BGS	ENCFF000OFT	TAF1	/experiments/ENCSR000BGH/	GM12878	hg19	/files/ENCFF000OFT/@@download/ENCFF000OFT.bam
ENCSR000BGS	ENCFF000OFW	TAF1	/experiments/ENCSR000BGH/	GM12878	hg19	/files/ENCFF000OFW/@@download/ENCFF000OFW.bam
ENCSR000DYZ	ENCFF000WEV	TBL1XR1	/experiments/ENCSR000EAF/	GM12878	hg19	/files/ENCFF000WEV/@@download/ENCFF000WEV.bam
ENCSR000DYZ	ENCFF000WEW	TBL1XR1	/experiments/ENCSR000EAF/	GM12878	hg19	/files/ENCFF000WEW/@@download/ENCFF000WEW.bam
ENCSR000DZZ	ENCFF000WFF	TBP	/experiments/ENCSR000EAF/	GM12878	hg19	/files/ENCFF000WFF/@@download/ENCFF000WFF.bam
ENCSR000DZZ	ENCFF000WFG	TBP	/experiments/ENCSR000EAF/	GM12878	hg19	/files/ENCFF000WFG/@@download/ENCFF000WFG.bam
ENCSR000BGZ	ENCFF000OGB	TCF12	/experiments/ENCSR000BGH/	GM12878	hg19	/files/ENCFF000OGB/@@download/ENCFF000OGB.bam
ENCSR000BGZ	ENCFF000OGF	TCF12	/experiments/ENCSR000BGH/	GM12878	hg19	/files/ENCFF000OGF/@@download/ENCFF000OGF.bam
ENCSR000BQT	ENCFF000OGJ	TCF3	/experiments/ENCSR000BGH/	GM12878	hg19	/files/ENCFF000OGJ/@@download/ENCFF000OGJ.bam
ENCSR000BQT	ENCFF000OGM	TCF3	/experiments/ENCSR000BGH/	GM12878	hg19	/files/ENCFF000OGM/@@download/ENCFF000OGM.bam
ENCSR000BGI	ENCFF000OGR	USF1	/experiments/ENCSR000BGJ/	GM12878	hg19	/files/ENCFF000OGR/@@download/ENCFF000OGR.bam
ENCSR000BGI	ENCFF000OGU	USF1	/experiments/ENCSR000BGJ/	GM12878	hg19	/files/ENCFF000OGU/@@download/ENCFF000OGU.bam
ENCSR000DZU	ENCFF000WFT	USF2	/experiments/ENCSR000EAF/	GM12878	hg19	/files/ENCFF000WFT/@@download/ENCFF000WFT.bam
ENCSR000DZU	ENCFF000WFU	USF2	/experiments/ENCSR000EAF/	GM12878	hg19	/files/ENCFF000WFU/@@download/ENCFF000WFU.bam
ENCSR000EAA	ENCFF000WFW	WRNIP1	/experiments/ENCSR000EAF/	GM12878	hg19	/files/ENCFF000WFW/@@download/ENCFF000WFW.bam
ENCSR000EAA	ENCFF000WFY	WRNIP1	/experiments/ENCSR000EAF/	GM12878	hg19	/files/ENCFF000WFY/@@download/ENCFF000WFY.bam
ENCSR000BNP	ENCFF000OGZ	YY1	/experiments/ENCSR000BMS/	GM12878	hg19	/files/ENCFF000OGZ/@@download/ENCFF000OGZ.bam
ENCSR000BNP	ENCFF000OHC	YY1	/experiments/ENCSR000BMS/	GM12878	hg19	/files/ENCFF000OHC/@@download/ENCFF000OHC.bam
ENCSR000EUM	ENCFF000WGH	YY1	/experiments/ENCSR000EYX/	GM12878	hg19	/files/ENCFF000WGH/@@download/ENCFF000WGH.bam
ENCSR000EUM	ENCFF000WGI	YY1	/experiments/ENCSR000EYX/	GM12878	hg19	/files/ENCFF000WGI/@@download/ENCFF000WGI.bam
ENCSR000BHC	ENCFF000OHG	ZBTB33	/experiments/ENCSR000BGH/	GM12878	hg19	/files/ENCFF000OHG/@@download/ENCFF000OHG.bam
ENCSR000BHC	ENCFF000OHK	ZBTB33	/experiments/ENCSR000BGH/	GM12878	hg19	/files/ENCFF000OHK/@@download/ENCFF000OHK.bam
ENCSR000BND	ENCFF000OHP	ZEB1	/experiments/ENCSR000BGH/	GM12878	hg19	/files/ENCFF000OHP/@@download/ENCFF000OHP.bam
ENCSR000BND	ENCFF000OHS	ZEB1	/experiments/ENCSR000BGH/	GM12878	hg19	/files/ENCFF000OHS/@@download/ENCFF000OHS.bam
ENCSR000DZL	ENCFF000WGJ	ZNF143	/experiments/ENCSR000EYX/	GM12878	hg19	/files/ENCFF000WGJ/@@download/ENCFF000WGJ.bam
ENCSR000DZL	ENCFF000WGL	ZNF143	/experiments/ENCSR000EYX/	GM12878	hg19	/files/ENCFF000WGL/@@download/ENCFF000WGL.bam
ENCSR000DYW	ENCFF000WGO	ZNF274	/experiments/ENCSR000EYX/	GM12878	NA	/files/ENCFF000WGO/@@download/ENCFF000WGO.bam
ENCSR000DYW	ENCFF000WGQ	ZNF274	/experiments/ENCSR000EYX/	GM12878	NA	/files/ENCFF000WGQ/@@download/ENCFF000WGQ.bam
ENCSR000DYP	ENCFF000WHE	ZNF384	/experiments/ENCSR000EAF/	GM12878	hg19	/files/ENCFF000WHE/@@download/ENCFF000WHE.bam
ENCSR000DYP	ENCFF000WHF	ZNF384	/experiments/ENCSR000EAF/	GM12878	hg19	/files/ENCFF000WHF/@@download/ENCFF000WHF.bam
ENCSR000DNQ	ENCFF000WHH	ZZZ3	/experiments/ENCSR000EYX/	GM12878	hg19	/files/ENCFF000WHH/@@download/ENCFF000WHH.bam
ENCSR000DNQ	ENCFF000WHK	ZZZ3	/experiments/ENCSR000EYX/	GM12878	hg19	/files/ENCFF000WHK/@@download/ENCFF000WHK.bam
ENCSR000EJD	ENCFF000SKV	NA	NA	GM12878	hg19	/files/ENCFF000SKV/@@download/ENCFF000SKV.bam
ENCSR000EJD	ENCFF000SKW	NA	NA	GM12878	hg19	/files/ENCFF000SKW/@@download/ENCFF000SKW.bam
ENCSR000EJD	ENCFF000SKZ	NA	NA	GM12878	hg19	/files/ENCFF000SKZ/@@download/ENCFF000SKZ.bam
ENCSR000EJD	ENCFF000SLB	NA	NA	GM12878	hg19	/files/ENCFF000SLB/@@download/ENCFF000SLB.bam
ENCSR000EJD	ENCFF000SLD	NA	NA	GM12878	hg19	/files/ENCFF000SLD/@@download/ENCFF000SLD.bam
ENCSR000EMT	ENCFF001CTZ	NA	NA	GM12878	hg19	/files/ENCFF001CTZ/@@download/ENCFF001CTZ.bam
ENCSR000EMT	ENCFF001CUI	NA	NA	GM12878	hg19	/files/ENCFF001CUI/@@download/ENCFF001CUI.bam
