# Supplementary material for: metagene Profiles Analyses Reveal Regulatory Element’s Factor-Specific Recruitment Patterns
Source: PLoS Comput Biol. 2016 Aug 18;12(8):e1004751. doi: 10.1371/journal.pcbi.1004751 (PMC4990179; doi:10.1371/journal.pcbi.1004751)
Supplement: S2 Table — Pseudometric: the name of the pseudometric. Definition: the description of the metric. Threshold: criteria that can be set by the user to avoid calculating the value of a pseudometric that would return nonsensical results (division by zero, etc…). (XLSX) [file pcbi.1004751.s010.xlsx]

## Sheet: Sheet1
Pseudometric	Definition	Threshold
RATIO_AREA	The ratio between the profile areas.	1- minimal area threshold
DIFF_POS_MAX	The difference between the maximal peaks positions. When a profile has more than one position with the maximum value, the median position is used. A maximal distance threshold ensure that the pseudometric is not calculated in presence of multiple peaks on the same profile. A tolerance threshold unable the inclusion of all positions within a certain range of the maximum value.	1- minimum peak value threshold 2- maximal distance threshold between two maximum positions 3- tolerance threshold
RATIO_MAX_MAX	The ratio between the peaks values in each profile.	1- minimal peak value threshold
RATIO_INTERSECT	The ratio between the intersection area and the total area of the two profiles. For the divisor, the intersection area is only counted once in the total area.	1 - minimal area threshold
RATIO_NORMALIZED_INTERSECT	The ratio between the intersection area and the total area of two normalized profiles. The profiles are normalized by dividing them by their average value.	1- minimal area threshold
PEARMAN_CORRELATION	The Spearman’s rho statistic between profiles.
