# Supplementary material for: metagene Profiles Analyses Reveal Regulatory Element’s Factor-Specific Recruitment Patterns
Source: PLoS Comput Biol. 2016 Aug 18;12(8):e1004751. doi: 10.1371/journal.pcbi.1004751 (PMC4990179; doi:10.1371/journal.pcbi.1004751)
Supplement: S3 Table — The classification of the 106 regulatory factors in “gradient” or “threshold”. Target: the name of the target. Type: enhancer or promoter. RATIO_INTERSECT: the RATIO_INTERSECT score calculated using the moderate and high CAGE signal groups. Class: “gradient” or “threshold”. (CSV) [file pcbi.1004751.s011.csv]

target	type	RATIO_INTERSECT	class
ATF2	enhancers	0.749630921758224	gradient
ATF2	promoters	0.836114828697776	gradient
ATF3	enhancers	0.87376627963902	threshold
ATF3	promoters	0.822608299970908	gradient
BATF	enhancers	0.895333806585762	threshold
BATF	promoters	0.846707347545222	gradient
BCL11A	enhancers	0.858847992961914	threshold
BCL11A	promoters	0.838378485656497	gradient
BCL3	enhancers	0.816435065778049	gradient
BCL3	promoters	0.840895096804819	gradient
BCLAF1	enhancers	0.781254363741487	gradient
BCLAF1	promoters	0.800012657182246	gradient
BHLHE40	enhancers	0.849464691522752	gradient
BHLHE40	promoters	0.771386779285552	gradient
BRCA1	enhancers	0.766926506526397	gradient
BRCA1	promoters	0.769746775268024	gradient
CEBPB	enhancers	0.781217376595521	gradient
CEBPB	promoters	0.881107621993009	threshold
CEBPZ	enhancers	0.801097138122705	gradient
CEBPZ	promoters	0.788175240852459	gradient
CHD1	enhancers	0.802485239797929	gradient
CHD1	promoters	0.791768586226775	gradient
CHD2	enhancers	0.714956979826762	gradient
CHD2	promoters	0.687391642064171	gradient
CREB1	enhancers	0.817468761485696	gradient
CREB1	promoters	0.605779227841088	gradient
CREM	enhancers	0.85795118773405	threshold
CREM	promoters	0.708201043613959	gradient
CTCF	enhancers	0.695078317844391	gradient
CTCF	promoters	0.878093339053623	threshold
CUX1	enhancers	0.808042987553457	gradient
CUX1	promoters	0.837276150130222	gradient
DNase	enhancers	0.859057404837167	threshold
DNase	promoters	0.772977646023962	gradient
E2F4	enhancers	0.863040035253146	threshold
E2F4	promoters	0.669220972502796	gradient
EBF1	enhancers	0.73730439887451	gradient
EBF1	promoters	0.82016357815059	gradient
EED	enhancers	0.949330316640194	threshold
EED	promoters	0.878920982199497	threshold
EGR1	enhancers	0.889002138696299	threshold
EGR1	promoters	0.772994157463542	gradient
ELF1	enhancers	0.882426001687814	threshold
ELF1	promoters	0.663520359581933	gradient
ELK1	enhancers	0.858332156320789	threshold
ELK1	promoters	0.765602672915929	gradient
EP300	enhancers	0.856270708579213	threshold
EP300	promoters	0.833200969627427	gradient
ESRRA	enhancers	0.870427454750594	threshold
ESRRA	promoters	0.869037027933565	threshold
ETS1	enhancers	0.773521209671932	gradient
ETS1	promoters	0.760907894420848	gradient
ETV6	enhancers	0.93004373814987	threshold
ETV6	promoters	0.80979947163276	gradient
EZH2	enhancers	0.921943182384227	threshold
EZH2	promoters	0.903927481958772	threshold
FOS	enhancers	0.713571594097339	gradient
FOS	promoters	0.651031227394141	gradient
FOXM1	enhancers	0.778094505939149	gradient
FOXM1	promoters	0.836215521972831	gradient
GABPA	enhancers	0.844237295698004	gradient
GABPA	promoters	0.496465881151589	gradient
H3K27ac	enhancers	0.772821546229528	gradient
H3K27ac	promoters	0.659766279007115	gradient
H3K27me3	enhancers	0.843613024612874	gradient
H3K27me3	promoters	0.523046192800764	gradient
H3K36me3	enhancers	0.879592600690381	threshold
H3K36me3	promoters	0.816463745615555	gradient
H3K4me1	enhancers	0.912578978194745	threshold
H3K4me1	promoters	0.79842575648292	gradient
H3K4me2	enhancers	0.917147058619503	threshold
H3K4me2	promoters	0.846039906070468	gradient
H3K4me3	enhancers	0.792497434211811	gradient
H3K4me3	promoters	0.642175098924075	gradient
H3K79me2	enhancers	0.921809077008014	threshold
H3K79me2	promoters	0.513197160873844	gradient
H3K9ac	enhancers	0.752119045525667	gradient
H3K9ac	promoters	0.644244406934897	gradient
H3K9me3	enhancers	0.906533849082522	threshold
H3K9me3	promoters	0.863806579783541	threshold
H4K20me1	enhancers	0.797963097311566	gradient
H4K20me1	promoters	0.902370894196942	threshold
IKZF1	enhancers	0.939758486536695	threshold
IKZF1	promoters	0.88569531217745	threshold
IRF3	enhancers	0.88911075746174	threshold
IRF3	promoters	0.799882179301055	gradient
IRF4	enhancers	0.931274669444318	threshold
IRF4	promoters	0.820207000356054	gradient
JUND	enhancers	0.899944635276487	threshold
JUND	promoters	0.839673719261421	gradient
KAT2A	enhancers	0.841707418701215	gradient
KAT2A	promoters	0.855170182644463	threshold
MAFK	enhancers	0.900387997525432	threshold
MAFK	promoters	0.87257995177514	threshold
MAX	enhancers	0.857427661387765	threshold
MAX	promoters	0.794160296328784	gradient
MAZ	enhancers	0.861242796841704	threshold
MAZ	promoters	0.820146126894154	gradient
MEF2A	enhancers	0.80333715060663	gradient
MEF2A	promoters	0.792604221238845	gradient
MEF2C	enhancers	0.820716120939513	gradient
MEF2C	promoters	0.831402915631729	gradient
MTA3	enhancers	0.677522584655464	gradient
MTA3	promoters	0.841155537132447	gradient
MXI1	enhancers	0.818307275608904	gradient
MXI1	promoters	0.716887012720621	gradient
MYC	enhancers	0.880786529197994	threshold
MYC	promoters	0.804213452880603	gradient
NFATC1	enhancers	0.660301060850656	gradient
NFATC1	promoters	0.876912285672572	threshold
NFE2	enhancers	0.83990898028718	gradient
NFE2	promoters	0.746559872087327	gradient
NFIC	enhancers	0.80331329677076	gradient
NFIC	promoters	0.831098105955726	gradient
NFYA	enhancers	0.82672844910973	gradient
NFYA	promoters	0.699036831888266	gradient
NFYB	enhancers	0.681766347077	gradient
NFYB	promoters	0.591577936675345	gradient
NR2C2	enhancers	0.916794121159354	threshold
NR2C2	promoters	0.78366562617956	gradient
NRF1	enhancers	0.863996500809917	threshold
NRF1	promoters	0.701748885649755	gradient
PAX5	enhancers	0.818494187203613	gradient
PAX5	promoters	0.822631274377412	gradient
PBX3	enhancers	0.714027529886352	gradient
PBX3	promoters	0.696034237611555	gradient
PML	enhancers	0.546564799383495	gradient
PML	promoters	0.622878773240939	gradient
POLR2AphosphoS2	enhancers	0.658631602320087	gradient
POLR2AphosphoS2	promoters	0.681831423925888	gradient
POLR2AphosphoS5	enhancers	0.57873112757912	gradient
POLR2AphosphoS5	promoters	0.595445090951655	gradient
POLR2A	enhancers	0.568642809700394	gradient
POLR2A	promoters	0.603901330576396	gradient
POLR3G	enhancers	0.826956208183641	gradient
POLR3G	promoters	0.901203331655785	threshold
POU2F2	enhancers	0.691533509648592	gradient
POU2F2	promoters	0.720999828565422	gradient
RAD21	enhancers	0.892975854413699	threshold
RAD21	promoters	0.894887255692062	threshold
RCOR1	enhancers	0.881528623704066	threshold
RCOR1	promoters	0.844416664842103	gradient
RELA	enhancers	0.791832586944142	gradient
RELA	promoters	0.783120200287728	gradient
REST	enhancers	0.801033754671797	gradient
REST	promoters	0.855824032687686	threshold
RFX5	enhancers	0.784417027145884	gradient
RFX5	promoters	0.743626657610369	gradient
RUNX3	enhancers	0.886293946570351	threshold
RUNX3	promoters	0.772882238471161	gradient
RXRA	enhancers	0.827033923334825	gradient
RXRA	promoters	0.835921619537118	gradient
SIN3A	enhancers	0.881379784615585	threshold
SIN3A	promoters	0.733512326603083	gradient
SIX5	enhancers	0.742548508929709	gradient
SIX5	promoters	0.68913446433265	gradient
SMAD5	enhancers	0.630583070588624	gradient
SMAD5	promoters	0.672991944483774	gradient
SMC3	enhancers	0.91660328273328	threshold
SMC3	promoters	0.880923962141493	threshold
SP1	enhancers	0.798294217680363	gradient
SP1	promoters	0.677231358503183	gradient
SPI1	enhancers	0.824236409684097	gradient
SPI1	promoters	0.78697968917364	gradient
SREBF1	enhancers	0.850987066120814	threshold
SREBF1	promoters	0.835928363596996	gradient
SREBF2	enhancers	0.740052505910821	gradient
SREBF2	promoters	0.841886273306706	gradient
SRF	enhancers	0.699207800912824	gradient
SRF	promoters	0.678568780845293	gradient
STAT1	enhancers	0.894873312983562	threshold
STAT1	promoters	0.88586122668779	threshold
STAT3	enhancers	0.873060634573642	threshold
STAT3	promoters	0.802709286265832	gradient
STAT5A	enhancers	0.725707164516892	gradient
STAT5A	promoters	0.893327730339121	threshold
SUPT20H	enhancers	0.893671292716311	threshold
SUPT20H	promoters	0.948488204880091	threshold
TAF1	enhancers	0.712544990540615	gradient
TAF1	promoters	0.637666109742307	gradient
TBL1XR1	enhancers	0.90398816044258	threshold
TBL1XR1	promoters	0.819726431868513	gradient
TBP	enhancers	0.600406748554573	gradient
TBP	promoters	0.618279791280585	gradient
TCF12	enhancers	0.794126010756918	gradient
TCF12	promoters	0.815166791540859	gradient
TCF3	enhancers	0.807983553140873	gradient
TCF3	promoters	0.810221164306086	gradient
TCF7	enhancers	0.851100574739192	threshold
TCF7	promoters	0.797557106501369	gradient
USF1	enhancers	0.787632950842868	gradient
USF1	promoters	0.68105101642307	gradient
USF2	enhancers	0.798372913349155	gradient
USF2	promoters	0.754483983429945	gradient
WRNIP1	enhancers	0.909152331630433	threshold
WRNIP1	promoters	0.763519239608199	gradient
YY1	enhancers	0.344077233813789	gradient
YY1	promoters	0.671183475541908	gradient
ZBED1	enhancers	0.707951664236785	gradient
ZBED1	promoters	0.72635299066791	gradient
ZBTB33	enhancers	0.664930354732868	gradient
ZBTB33	promoters	0.694848400710941	gradient
ZEB1	enhancers	0.887903969232915	threshold
ZEB1	promoters	0.874756402246768	threshold
ZNF143	enhancers	0.593489315831402	gradient
ZNF143	promoters	0.677797234678113	gradient
ZNF274	enhancers	0.894259724151621	threshold
ZNF274	promoters	0.865548913091272	threshold
ZNF384	enhancers	0.863005064247316	threshold
ZNF384	promoters	0.762578981432673	gradient
ZZZ3	enhancers	0.854411603872903	threshold
ZZZ3	promoters	0.812980152082661	gradient
